# Supplementary material for: Structural and Catalytic Roles of the Disulfide Bonds Cys19–Cys154 and Cys134–Cys199 in Trypsin-like Proteases: Evolutionary Insights for Disulfide Bond Acquisition
Source: Molecules. 2026 Jan 19;31(2):351. doi: 10.3390/molecules31020351 (PMC12844481; doi:10.3390/molecules31020351)
Supplement: Supplementary file 1 [file molecules-31-00351-s001.zip]

Archive with 1 entries (1 files):
- molecules-4062523-supplementary.pdf
